# Supplementary material for: Diagnosis of Glaucoma Based on Few-Shot Learning with Wide-Field Optical Coherence Tomography Angiography
Source: Biomedicines. 2024 Mar 27;12(4):741. doi: 10.3390/biomedicines12040741 (PMC11048300; doi:10.3390/biomedicines12040741)
Supplement: Supplementary file 1 [file biomedicines-12-00741-s001.zip]

Archive with 1 entries (1 files):
- biomedicines-2906482-supplementary.pdf
